# Supplementary material for: Evaluation of Listeria monocytogenes Dissemination in a Beef Steak Tartare Production Chain
Source: Foods. 2025 Sep 29;14(19):3372. doi: 10.3390/foods14193372 (PMC12524288; doi:10.3390/foods14193372)
Supplement: Supplementary file 1 [file foods-14-03372-s001.zip]

Archive with 1 entries (1 files):
- foods-3886913-supplementary.pdf
